# Supplementary material for: Molecular Characterization and Mutational Analysis of Clarithromycin- and Levofloxacin-Resistance Genes in Helicobacter pylori from Gastric Biopsies in Southern Croatia
Source: Int J Mol Sci. 2023 Sep 26;24(19):14560. doi: 10.3390/ijms241914560 (PMC10572715; doi:10.3390/ijms241914560)
Supplement: Supplementary file 1 [file ijms-24-14560-s001.zip]

Archive with 1 entries (1 files):
- ijms-2614112-supplementary.pdf
